# Supplementary material for: Linking Mitochondrial Dysfunction to the Immune Microenvironment in HFpEF: An Integrated Bioinformatics and Experimental Approach
Source: Immun Inflamm Dis. 2026 Apr 22;14(4):e70440. doi: 10.1002/iid3.70440 (PMC13103268; doi:10.1002/iid3.70440)
Supplement: Supplementary file 2 — Supporting Table S1 [file IID3-14-e70440-s001.xlsx]

## Sheet: Drug prediction of EFHD1
Chemical Name	Chemical ID	CAS RN	Gene Symbol	Gene ID	Interaction	Interaction Actions	Reference Count	Organism Count
Asbestos, Serpentine	D017632		EFHD1	80303	Asbestos, Serpentine results in decreased methylation of EFHD1 gene	decreases^methylation	1	1
Benzo(a)pyrene	D001564	50-32-8	EFHD1	80303	Benzo(a)pyrene affects the methylation of EFHD1 intron	affects^methylation	1	1
Benzo(a)pyrene	D001564	50-32-8	EFHD1	80303	Benzo(a)pyrene promotes the reaction [AHR protein binds to EFHD1 promoter]	affects^binding|increases^reaction	1	1
Benzo(a)pyrene	D001564	50-32-8	EFHD1	80303	Benzo(a)pyrene results in increased methylation of EFHD1 promoter	increases^methylation	1	1
benzo(e)pyrene	C026487	192-97-2	EFHD1	80303	benzo(e)pyrene results in decreased methylation of EFHD1 intron	decreases^methylation	1	1
bisphenol A	C006780	1980-05-07	EFHD1	80303	bisphenol A results in decreased methylation of EFHD1 gene	decreases^methylation	1	1
Choline	D002794	62-49-7	EFHD1	80303	[Methionine deficiency co-treated with Choline deficiency co-treated with Folic Acid deficiency] results in decreased methylation of EFHD1 gene	affects^cotreatment|decreases^methylation	1	1
Folic Acid	D005492	59-30-3	EFHD1	80303	[Methionine deficiency co-treated with Choline deficiency co-treated with Folic Acid deficiency] results in decreased methylation of EFHD1 gene	affects^cotreatment|decreases^methylation	1	1
Methapyrilene	D008701	91-80-5	EFHD1	80303	Methapyrilene results in decreased methylation of EFHD1 intron	decreases^methylation	1	1
Methionine	D008715	63-68-3	EFHD1	80303	[Methionine deficiency co-treated with Choline deficiency co-treated with Folic Acid deficiency] results in decreased methylation of EFHD1 gene	affects^cotreatment|decreases^methylation	1	1
Silicon Dioxide	D012822	7631-86-9	EFHD1	80303	Silicon Dioxide results in decreased methylation of EFHD1 gene	decreases^methylation	1	1
sodium arsenite	C017947	13768-07-5	EFHD1	80303	sodium arsenite affects the methylation of EFHD1 gene	affects^methylation	1	1
Vehicle Emissions	D001335		EFHD1	80303	Vehicle Emissions results in decreased methylation of EFHD1 gene	decreases^methylation	1	1

## Sheet: Drug prediction of CHCHD1
Chemical Name	Chemical ID	CAS RN	Gene Symbol	Gene ID	Interaction	Interaction Actions	Reference Count	Organism Count
bisphenol A	C006780	1980-05-07	CHCHD1	118487	bisphenol A results in increased methylation of CHCHD1 gene	increases^methylation	1	1
Cadmium Chloride	D019256	10108-64-2	CHCHD1	118487	Cadmium Chloride results in decreased methylation of CHCHD1 promoter	decreases^methylation	1	1
Trichloroethylene	D014241	1979-01-06	CHCHD1	118487	Trichloroethylene results in increased methylation of CHCHD1 gene	increases^methylation	1	1
